# Supplementary material for: Changes in Serum Growth Factors during Resistance to Atezolizumab Plus Bevacizumab Treatment in Patients with Unresectable Hepatocellular Carcinoma
Source: Cancers (Basel). 2023 Jan 18;15(3):593. doi: 10.3390/cancers15030593 (PMC9913372; doi:10.3390/cancers15030593)
Supplement: Supplementary file 1 [file cancers-15-00593-s001.zip]

Archive with 1 entries (1 files):
- cancers-2125132-supplementary.pdf
